# Supplementary material for: Core Outcome Domains for early phase clinical trials of sound-, psychology-, and pharmacology-based interventions to manage chronic subjective tinnitus in adults: the COMIT’ID study protocol for using a Delphi process and face-to-face meetings to establish consensus
Source: Trials. 2017 Aug 23;18:388. doi: 10.1186/s13063-017-2123-0 (PMC5569503; doi:10.1186/s13063-017-2123-0)
Supplement: Additional file 1: — Table of domain categories, tinnitus-related outcome domains and concept definitions for all 66 outcome domains co-produced with health care users at the pre-Delphi stage. (XLSX 16 kb) [file 13063_2017_2123_MOESM1_ESM.xlsx]

## Sheet: Outcomes
Category	Tinnitus-related outcome domain	Concept definition
Behaviour	Behaviour	A difference in the way somebody behaves or acts, particularly in response to a particular event or situation
Body structures and functions	Brain structure	Looking at different parts of the brain
Body structures and functions	Fat metabolism	An important process for creating energy in the body and for building new cells
Body structures and functions	Gene expression	The way in which particular genes generate proteins and other complex molecules that have an impact on health or disease
Body structures and functions	Neural activity	Activity of cells in the brain
Body structures and functions	Neuroendocrine hormones	Specific hormones that can affect physical and mental states
Body structures and functions	Oxidative stress	An imbalance between harmful chemicals and the ability of the body to counteract or ‘detoxify’ their harmful effects
Cognition (thought processes)	Ability to ignore	Ability to continue as normal as if tinnitus were not there
Cognition (thought processes)	Concentration	Ability to keep your attention focused
Cognition (thought processes)	Confusion	Being unable to think clearly, either in general or specifically associated with your tinnitus
Cognition (thought processes)	Tinnitus-related thoughts	Thoughts about tinnitus
Coping and acceptance	Acceptance of tinnitus	Recognising that tinnitus is a part of your life without having a negative reaction to it
Coping and acceptance	Coping	Ability to deal with or handle tinnitus
Effects of tinnitus on hearing	Conversations	Effect of tinnitus (not hearing loss) on ability to listen, understand and take part in conversations
Effects of tinnitus on hearing	Listening	Effect of tinnitus on ability to understand somebody talking (e.g. TV and radio)
Emotions	Anger	Feelings of aggression, either in general or specifically associated with your tinnitus
Emotions	Annoyance	Noticing the sound of tinnitus is there and it feels like a nuisance
Emotions	Anxiety	Feeling of unease, either in general or specifically associated with your tinnitus
Emotions	Depressive symptoms	Feelings of low mood, hopelessness or lack of interest, either in general or specifically associated with your tinnitus
Emotions	Distress from bodily sensations	How physical feelings or pain cause emotional distress
Emotions	Fear	Afraid tinnitus will have an impact on physical and mental health, now and in the future, or will become worse
Emotions	Helplessness (lack of control)	Feeling despair about being unable to control or manage tinnitus
Emotions	Irritable	Having a tendency to easily feel tense, on edge or agitated because of your tinnitus
Emotions	Joyful	General ability to feel pleasure and happiness
Emotions	Mood	General sense of well-being, ranging from feeling very low or negative to very positive
Emotions	Nervous	Feeling agitated, uneasy or apprehensive about or because of your tinnitus
Emotions	Upset	Feeling unhappy or disappointed because of your tinnitus
Emotions	Worries/concerns	To feel troubled and uncertain, either in general or specifically associated with your tinnitus
Factors related to the treatment being tested	Adverse reaction	Any bad or unexpected thing that happens during the time a treatment is being tested and are thought to be a result of that treatment being tested
Factors related to the treatment being tested	Pharmacokinetics	The way the body absorbs, distributes and gets rid of a drug
Factors related to the treatment being tested	Treatment satisfaction	How the treatment meets your expectations or how pleased you are after receiving the treatment
Factors related to the treatment being tested	Withdrawal from treatment in the clinical trial	How many people stopped using the treatment during the trial
Health-related quality of life	Impact on individual activities	Effect of tinnitus on your choice to engage in your individual interests or tasks (e.g. driving, reading, listening to music or watching TV). Not group activities
Health-related quality of life	Impact on relationships	Effect of tinnitus on relationships with family and friends
Health-related quality of life	Impact on social life	Effect of tinnitus on the ability to take part fully in a group social gathering (e.g. at a restaurant, at the park or at a party)
Health-related quality of life	Impact on work	Effect of tinnitus on your ability to carry out work tasks or job roles
Health-related quality of life	Sexual difficulties	Difficulty experienced by an individual or a couple during any stage of sexual activity
Negative thoughts	Catastrophising	An exaggerated negative way of thinking about tinnitus or tinnitus-related symptoms
Negative thoughts	Irrational beliefs	Illogical conclusions or beliefs about your tinnitus
Negative thoughts	Negative thoughts/beliefs	Thinking tinnitus will affect you in a negative way (e.g. thinking that tinnitus is never going to get better or that It would be dreadful if these noises never went away)
Negative thoughts	Suicidal thoughts	Thoughts about committing suicide
Perceptions of the tinnitus sound	Tinnitus awareness	Noticing the sound of tinnitus is there
Perceptions of the tinnitus sound	Tinnitus intrusiveness	Noticing the sound of tinnitus is there and it is invading your life or your personal space
Perceptions of the tinnitus sound	Tinnitus location	Where the tinnitus sound is heard (e.g. left ear, right ear, both ears or in the head)
Perceptions of the tinnitus sound	Tinnitus loudness	How loud your tinnitus sounds
Perceptions of the tinnitus sound	Tinnitus pitch	Whether your tinnitus has a note-like quality, for example high pitch like whistling or low pitch like humming
Perceptions of the tinnitus sound	Tinnitus quality	What type of sound is heard (e.g. hissing, buzzing, ringing, whistling etc.)
Perceptions of the tinnitus sound	Tinnitus unpleasantness	Tinnitus making you feel disagreeable or uncomfortable
Physical health	Ability to relax	Ability to release physical and/or mental tension
Physical health	Active myofascial trigger points	A particular area in a muscle that is excessively sensitive to pressure
Physical health	Bodily complaints	Headaches, nausea, ear pressure or muscle tension associated with tinnitus
Physical health	Difficulties getting to sleep	Problems in getting to sleep or problems in getting back to sleep after waking up at night
Physical health	Feeling tired	Lacking energy
Physical health	Ill health	Generally feeling unwell
Physical health	Loss of appetite	Loss of natural desire to eat
Physical health	Neck mobility	Ability to move the neck freely and easily
Physical health	Neck pain	Unpleasant physical sensation in the neck
Physical health	Pain	A feeling of noticeable discomfort in a particular part of the body, associated with tinnitus
Physical health	Quality of sleep	Getting the right amount of undisturbed sleep for you that leaves you feeling refreshed and rested
State of mind	Change in sense of self	A change in the way you see yourself (e.g. feeling insecure or lacking in confidence)
State of mind	Loss of peace	Loss of sense of calm
State of mind	Sense of control	Whether or not you feel you have a choice in how to manage the impact of tinnitus and feelings caused by tinnitus
Support and knowledge	Need for knowledge	Wanting to gain knowledge and understanding about the facts related to tinnitus
Support and knowledge	Lack of perceived support "nobody understanding experience"	Feeling a lack of support from others due to their limited awareness and understanding of tinnitus (e.g. friends, family, healthcare worker, work colleagues)
Support and knowledge	Seeking support	Motivation to talk about tinnitus with others, seeking advice and support (e.g. friends and family, healthcare worker, support group)
Support and knowledge	Support from family and friends	Feeling that friends and family are there for you
